# Supplementary material for: In Silico Study of the Mechanisms Underlying the Action of the Snake Natriuretic-Like Peptide Lebetin 2 during Cardiac Ischemia
Source: Toxins (Basel). 2022 Nov 11;14(11):787. doi: 10.3390/toxins14110787 (PMC9699598; doi:10.3390/toxins14110787)
Supplement: Supplementary file 1 [file toxins-14-00787-s001.zip]

Archive with 1 entries (1 files):
- toxins-2008320-supplementary.pdf
